# Supplementary material for: Gene expression profile predictive of response to chemotherapy in metastatic colorectal cancer
Source: Oncotarget. 2015 Jan 30;6(8):6151–9. doi: 10.18632/oncotarget.3152 (PMC4467428; doi:10.18632/oncotarget.3152)
Supplement: Supplementary file 2 [file oncotarget-06-6151-s002.xls]

## Sheet: Hoja1
	GENE	PROBE SET ID (APPLIED BIOSYSTEMS)
1	ADCY9	Hs00181599_m1
2	AKAP13	Hs00180747_m1
3	AKR1C1	Hs00413886_m1
4	ANKRD11	Hs00203193_m1
5	AP3D1	Hs00187577_m1
6	AQP1	Hs00166067_m1
7	ARHGAP18	Hs00364379_m1
8	AURKB	Hs00177782_m1
9	BCAP29	Hs00218964_m1
10	BCKDHB	Hs00609053_m1
11	BIK	Hs00154189_m1
12	BRD2	Hs01121984_m1
13	BUB3	Hs00190920_m1
14	C8orf84	Hs00541931_m1
15	CA9	Hs00154208_m1
16	CALD1	Hs00921982_m1
17	CBR3	Hs01025918_m1
18	CBWD3;CBWD1;CBWD2;CBWD5	Hs00414276_m1
19	CBX6	Hs00204726_m1
20	CCL14;CCL14-CCL15	Hs00234981_m1
21	CCL20	Hs01011368_m1
22	CDC25A	Hs00947994_m1
23	CDK4	Hs00175935_m1
24	CDK6	Hs01026371_m1
25	CEL	Hs01068709_m1
26	CEP57	Hs00206534_m1
27	CHCHD6	Hs00260562_m1
28	CHD4	Hs00172349_m1
29	CLEC3B	Hs00162844_m1
30	CSNK1A1	Hs00793391_m1
31	CXCL10	Hs00171042_m1
32	CXCL1	Hs00236937_m1
33	CYP4X1	Hs00380077_m1
34	CYP51A1	Hs00426415_m1
35	DBR1	Hs00211958_m1
36	DCK	Hs01040726_m1
37	DDAH2	Hs00203889_m1
38	DEFA5	Hs00360716_m1
39	DIDO1	Hs01123468_m1
40	DNAJB6	Hs00369717_m1
41	DNAJC3	Hs00939345_m1
42	DUSP27	Hs01367756_m1
43	DYRK4	Hs00381634_m1
44	ECT2	Hs00216455_m1
45	EDNRB	Hs00240747_m1
46	EIF2C2	Hs01085579_m1
47	EPS15	Hs00179978_m1
48	FAF1	Hs00169544_m1
49	FASN	Hs01005622_m1
50	FBLIM1	Hs00378472_m1
51	FBXO9	Hs00202596_m1
52	FOXP2	Hs00362817_m1
53	GAPDH	Hs99999905_m1
54	GAS7	Hs00932959_m1
55	GCH1	Hs00609198_m1
56	GFOD1	Hs00255879_m1
57	GOLGA2	Hs00366395_m1
58	GRK5	Hs00992173_m1
59	H2AFV	Hs00370894_m1
60	HMBS	Hs00609297_m1
61	HMGA2	Hs00171569_m1
62	HOXB8	Hs00256885_m1
63	IFNAR2	Hs00174198_m1
64	IGFBP4	Hs00181767_m1
65	IRF5	Hs00158114_m1
66	IRX2	Hs01383002_m1
67	ITGB8	Hs01110394_m1
68	ITPR2	Hs00181916_m1
69	JAG1	Hs01070032_m1
70	JAK1	Hs01026983_m1
71	KIAA1033	Hs00405266_m1
72	KLK11	Hs01100849_m1
73	KSR1	Hs00300134_m1
74	LGALS8	Hs00374634_m1
75	LONP1	Hs00270514_m1
76	LRRFIP1	Hs01589950_m1
77	LUC7L3	Hs00212659_m1
78	MAD1L1	Hs00269119_m1
79	MAST4	Hs00382423_m1
80	MLL	Hs00610538_m1
81	MMP12	Hs00899662_m1
82	MRPL30	Hs00375034_m1
83	MRPL50	Hs00747929_m1
84	MTHFD1L	Hs00383616_m1
85	MTHFD2	Hs00741165_m1
86	N4BP2L1	Hs00410686_m1
87	NAV1	Hs00368110_m1
88	NBN	Hs00159537_m1
89	NBPF14;NBPF10;NBPF9;NBPF1;NBPF8;NBPF15;LOC100288142;NBPF16	Hs00429706_m1
90	NCOA3	Hs00180722_m1
91	NEK4	Hs00177323_m1
92	NFAT5	Hs00232437_m1
93	NIPBL	Hs00209846_m1
94	NR2F2	Hs01047078_m1
95	NRBP2	Hs00297825_m1
96	PALM2-AKAP2	Hs00904182_m1
97	PCDHGC3	Hs00159905_m1
98	PCNA	Hs00696862_m1
99	PCSK1	Hs01026107_m1
100	PDZK1IP1	Hs00906696_m1
101	PHPT1	Hs00387773_m1
102	PIP5K1B	Hs00185914_m1
103	PKDCC	Hs00293125_m1
104	PPAP2B	Hs00170359_m1
105	PPP1R10	Hs00160391_m1
106	PPP1R15B	Hs00262481_m1
107	PPP2R2A	Hs00160392_m1
108	PROS1	Hs00165590_m1
109	PSAT1	Hs00253548_m1
110	PTPRD	Hs00369913_m1
111	RARA	Hs00940446_m1
112	RB1CC1	Hs00207547_m1
113	RBCK1	Hs00246291_m1
114	RBM25	Hs00402198_m1
115	RBM27	Hs00325150_m1
116	REG3A	Hs00170171_m1
117	RHEB	Hs00950800_m1
118	ROBO1	Hs00268049_m1
119	RSF1	Hs00213155_m1
120	RUFY3	Hs01127885_m1
121	SAMD4B	Hs00216043_m1
122	SCG5	Hs00161638_m1
123	SEC14L1	Hs00608163_m1
124	SECISBP2L	Hs00299746_m1
125	SEPT10	Hs00536793_m1
126	SEPT6	Hs00248408_m1
127	SFRS2IP	Hs00190882_m1
128	SGK223	Hs00410725_m1
129	SKAP2	Hs00182698_m1
130	SLC12A2	Hs00169032_m1
131	SLC19A2	Hs00949693_m1
132	SLC6A8	Hs00940515_m1
133	SPEN	Hs00209232_m1
134	SRRM2	Hs00909904_m1
135	STARD13	Hs00364555_m1
136	TAOK1	Hs00687856_m1
137	TCEB3	Hs00162605_m1
138	TCF25	Hs00248217_m1
139	TENC1	Hs00539247_m1
140	TGFBR3	Hs01114253_m1
141	TGIF1	Hs00545014_m1
142	TM7SF2	Hs00162807_m1
143	TOP1	Hs00243257_m1
144	TPP1	Hs00166099_m1
145	TRAK2	Hs00209308_m1
146	UBC	Hs00824723_m1
147	UBN1	Hs00213514_m1
148	UBXN4	Hs00412682_m1
149	UGCG	Hs00234293_m1
150	UNG	Hs00422172_m1
151	USP16	Hs00170791_m1
152	USP47	Hs00215725_m1
153	VSNL1	Hs02386966_m1
154	WARS2	Hs00210571_m1
155	WHSC1L1	Hs00256555_m1
156	WSB1	Hs00373204_m1
157	WWC2	Hs00227904_m1
158	WWC3	Hs01025933_m1
159	XIST	Hs01079824_m1
160	ZC3H11A	Hs00207986_m1
161	ZNF148	Hs00222661_m1
